# Supplementary material for: Predicting Potential Range Shifts and Molecular Approaches in Four Diolcogaster Ashmead Species (Hymenoptera: Braconidae, Microgastrinae)
Source: Ecol Evol. 2025 Nov 26;15(12):e72547. doi: 10.1002/ece3.72547 (PMC12657638; doi:10.1002/ece3.72547)
Supplement: Supplementary file 5 — Table S1: List of the 221 Diolcogaster (Hymenoptera: Braconidae, Microgastrinae) specimens included in the analysis of mitochondrial cytochrome c oxidase subunit I (COI), along with five outgroups. For each specimen, codes, depositories, and places of origin are provided. Table S2: List of common thresholds and their corresponding omission rates for the model's predictive accuracy. A total of four species of Diolcogaster Ashmead (Hymenoptera: Braconidae, Microgastrinae) were used in the study. [file ECE3-15-e72547-s004.xlsx]

## Sheet: Table S1
List of the 221 Diolcogaster (Hymenoptera: Braconidae, Microgastrinae) specimens included in the analysis of mitochondrial cytochrome c oxidase subunit I (COI), along with five outgroups. For each specimen, provenances, BOLD sequence ID, BINs and GenBank accession numbers are provided.
Taxon	Provenance	BOLD sequence ID	BOLD BIN	GenBank accession no.
Diolcogaster Choi04	Costa Rica	ASBR026-06	AAX9656	JQ848927
Diolcogaster Choi08	Costa Rica	ASHYE1227-09	AAB8634	JQ850983
Diolcogaster Choi09	Costa Rica	ASHYE1257-09	AAB4485	JQ846581
Diolcogaster Choi100	Costa Rica	ACGBA8198-17	AAF5729	PX526011
Diolcogaster Choi104	Costa Rica	ACGBA8390-18	AAX9661	PX526012
Diolcogaster Choi112	Costa Rica	ASBR022-06	AAD3978	JQ849573
Diolcogaster Choi113	Costa Rica	ASHYC4944-10	AAM1061	HQ548849
Diolcogaster Choi115	Costa Rica	ASHYC4780-10	AAM1048	HQ548708
Diolcogaster Choi117	Costa Rica	ASHYB2102-10	AAM1097	HQ926472
Diolcogaster Choi119	Costa Rica	ASHYE1144-09	AAA1266	JQ853956
Diolcogaster Choi313	Costa Rica	ACGAZ1094-12	AEW9677	PX526013
Diolcogaster Choi50	Costa Rica	ASHYF1540-11	ABX5951	JQ575417
Diolcogaster Choi51	Costa Rica	ASHYE1161-09	AAB3964	JQ852117
Diolcogaster Choi52	Costa Rica	ASHYC4822-10	AAA9150	HQ548747
Diolcogaster Choi57	Costa Rica	ASHYD2642-10	ABX5358	HQ549524
Diolcogaster Choi62	Costa Rica	ASHYD819-08	AAA7181	JQ850208
Diolcogaster Choi64	Costa Rica	ASHYB2082-10	AAK7552	HQ926454
Diolcogaster Choi66	Costa Rica	ACGBA10362-19	AAI9999	PX526014
Diolcogaster Choi68	Costa Rica	ASBAC1057-06	AAD9571	JQ852934
Diolcogaster Choi72	Costa Rica	BLPAA6633-17	AAJ0002	PX526015
Diolcogaster Choi73	Costa Rica	ACGBA5395-15	AAJ0004	PX526016
Diolcogaster Choi74	Costa Rica	ASHYB365-08	AAC2295	JQ847990
Diolcogaster Choi78	Costa Rica	BLPAA6603-17	ABX5680	PX526017
Diolcogaster Choi83	Costa Rica	ASBD199-07	AAX9679	JQ853120
Diolcogaster Choi84	Costa Rica	ASBRD049-07	AAB0594	JQ846765
Diolcogaster Choi93	Costa Rica	ASHYB632-08	AAX9670	JQ851597
Diolcogaster Choi99	Costa Rica	ASHYC1861-09	AAD6522	HM420807
Diolcogaster Janzen05	Costa Rica	ACGBA001-12	ABW1898	PX526018
Diolcogaster Janzen06	Costa Rica	BLPDF1172-19	ABA7245	PX526019
Diolcogaster Janzen07	Costa Rica	ASHYF1723-11	AAY4683	JQ575570
Diolcogaster Janzen08	Costa Rica	ASHYH662-11	ABU7429	PX526020
Diolcogaster Janzen10	Costa Rica	ASHYM2365-13	ACJ4852	PX526021
Diolcogaster Janzen1373	Costa Rica	BLPDF991-19	ADX1373	PX526022
Diolcogaster Janzen207	Costa Rica	ACGBA1342-12	ABW9827	PX526023
Diolcogaster Janzen6165	Costa Rica	BLPDF1211-19	ADY6165	PX526024
Diolcogaster Sff1	Mexico	MXBMC316-11	AAV2040	JN281830
Diolcogaster alvearia	Bulgaria	GMBSA370-18	AEH6151	PX526025
Diolcogaster alvearia	Bulgaria	GMBSD270-18	AEH6151	PX526026
Diolcogaster alvearia	Bulgaria	GMBSR1984-18	AEH6151	PX526027
Diolcogaster alvearia	Germany	GBDTA14292-21	AEH6151	PX526028
Diolcogaster alvearia	Germany	GBDTA14523-21	AEH6151	PX526029
Diolcogaster alvearia	Germany	GBDTA14524-21	AEH6151	PX526030
Diolcogaster alvearia	Germany	GBDTA14831-21	AEH6151	PX526031
Diolcogaster alvearia	Germany	GBDTA14832-21	AEH6151	PX526032
Diolcogaster alvearia	Germany	GBDTA14833-21	AEH6151	PX526033
Diolcogaster alvearia	Germany	GBDTA14859-21	AEH6151	PX526034
Diolcogaster alvearia	Germany	GBDTA14860-21	AEH6151	PX526035
Diolcogaster alvearia	Germany	GBDTA14861-21	AEH6151	PX526036
Diolcogaster alvearia	Germany	GBDTA153-21	AEH6151	PX526037
Diolcogaster alvearia	Germany	GBDTA154-21	AEH6151	PX526038
Diolcogaster alvearia	Germany	GBDTA155-21	AEH6151	PX526039
Diolcogaster alvearia	Germany	GBDTA156-21	AEH6151	PX526040
Diolcogaster alvearia	Germany	GBDTA157-21	AEH6151	PX526041
Diolcogaster alvearia	Germany	GBDTA158-21	AEH6151	PX526042
Diolcogaster alvearia	Germany	GBDTA159-21	AEH6151	PX526043
Diolcogaster alvearia	Germany	GBDTA1871-21	AEH6151	PX526044
Diolcogaster alvearia	Lebanon	GMLED3159-23	AEH6151	PX526045
Diolcogaster alvearia	United Kingdom	RAIM779-23	AEH6151	PX526046
Diolcogaster auripes	Canada	CNTIF3536-15	AAX9662	MF930197
Diolcogaster claritibia	Belarus	GMBML345-17	AAH1034	PX526047
Diolcogaster claritibia	Belarus	GMBMN542-17	AAH1034	PX526048
Diolcogaster claritibia	Belarus	GMBMP1785-18	AAH1034	PX526049
Diolcogaster claritibia	Canada	ASWA579-08	AAH1034	JQ852955
Diolcogaster claritibia	Canada	ASWA580-08	AAH1034	JQ847337
Diolcogaster claritibia	Canada	ASWA581-08	AAH1034	JQ854496
Diolcogaster claritibia	Canada	ASWA582-08	AAH1034	JQ847625
Diolcogaster claritibia	Canada	ASWA583-08	AAH1034	JQ847296
Diolcogaster claritibia	Canada	ASWA584-08	AAH1034	JQ854754
Diolcogaster claritibia	Canada	ASWA585-08	AAH1034	JQ846747
Diolcogaster claritibia	Canada	ASWA586-08	AAH1034	JQ849947
Diolcogaster claritibia	Canada	ASWA587-08	AAH1034	JQ849529
Diolcogaster claritibia	Canada	ASWA588-08	AAH1034	JQ852405
Diolcogaster claritibia	Canada	ASWA589-08	AAH1034	JQ852960
Diolcogaster claritibia	Canada	ASWA590-08	AAH1034	JQ854075
Diolcogaster claritibia	Canada	ASWA591-08	AAH1034	JQ852779
Diolcogaster claritibia	Canada	ASWA592-08	AAH1034	JQ851225
Diolcogaster claritibia	Canada	ASWA593-08	AAH1034	JQ848067
Diolcogaster claritibia	Canada	ASWA594-08	AAH1034	JQ847893
Diolcogaster claritibia	Canada	ASWAU029-08	AAH1034	JQ847484
Diolcogaster claritibia	Canada	ASWAU030-08	AAH1034	JQ848061
Diolcogaster claritibia	Canada	ASWAU031-08	AAH1034	JQ847615
Diolcogaster claritibia	Canada	ASWAU032-08	AAH1034	JQ854034
Diolcogaster claritibia	Canada	ASWAU033-08	AAH1034	JQ852355
Diolcogaster claritibia	Canada	ASWAU035-08	AAH1034	JQ853044
Diolcogaster claritibia	Canada	ASWAU036-08	AAH1034	JQ847768
Diolcogaster claritibia	Canada	ASWAU037-08	AAH1034	JQ853752
Diolcogaster claritibia	Canada	ASWAU038-08	AAH1034	JQ855204
Diolcogaster claritibia	Canada	ASWAU039-08	AAH1034	JQ849102
Diolcogaster claritibia	Canada	ASWAU040-08	———	JQ848040
Diolcogaster claritibia	Canada	ASWAU041-08	AAH1034	JQ848660
Diolcogaster claritibia	Canada	ASWAU042-08	AAH1034	JQ850635
Diolcogaster claritibia	Canada	ASWAU044-08	AAH1034	JQ849757
Diolcogaster claritibia	Canada	ASWAU046-08	AAH1034	JQ852728
Diolcogaster claritibia	Canada	ASWAU047-08	AAH1034	JQ846601
Diolcogaster claritibia	Canada	ASWAU048-08	AAH1034	JQ851259
Diolcogaster claritibia	Canada	ASWAU049-08	AAH1034	JQ852317
Diolcogaster claritibia	Canada	ASWAU050-08	AAH1034	JQ846627
Diolcogaster claritibia	Canada	ASWAU051-08	AAH1034	JQ849860
Diolcogaster claritibia	Canada	ASWAU052-08	AAH1034	JQ849587
Diolcogaster claritibia	Canada	ASWAU053-08	AAH1034	JQ851977
Diolcogaster claritibia	Canada	ASWAU054-08	AAH1034	JQ855421
Diolcogaster claritibia	Canada	ASWAU055-08	AAH1034	JQ851590
Diolcogaster claritibia	Canada	ASWAU056-08	AAH1034	JQ854200
Diolcogaster claritibia	Canada	ASWAU057-08	AAH1034	JQ855217
Diolcogaster claritibia	Canada	ASWAU058-08	AAH1034	JQ854884
Diolcogaster claritibia	Canada	ASWAU060-08	AAH1034	JQ847448
Diolcogaster claritibia	Canada	ASWAU061-08	AAH1034	JQ848617
Diolcogaster claritibia	Canada	ASWAU062-08	AAH1034	JQ846790
Diolcogaster claritibia	Canada	ASWAU063-08	AAH1034	JQ846754
Diolcogaster claritibia	Canada	ASWAU064-08	AAH1034	JQ851322
Diolcogaster claritibia	Canada	ASWAU065-08	AAH1034	JQ851465
Diolcogaster claritibia	Canada	ASWAU066-08	AAH1034	JQ848586
Diolcogaster claritibia	Canada	ASWAU067-08	AAH1034	KC130427
Diolcogaster claritibia	Canada	ASWAU068-08	AAH1034	JQ850098
Diolcogaster claritibia	Canada	ASWAU069-08	AAH1034	JQ851250
Diolcogaster claritibia	Canada	ASWAU070-08	AAH1034	JQ848008
Diolcogaster claritibia	Canada	CNCHW102-09	AAH1034	JQ852198
Diolcogaster claritibia	Canada	CNCHY083-07	AAH1034	JQ852035
Diolcogaster claritibia	Canada	CNCHY084-07	AAH1034	JQ849975
Diolcogaster claritibia	Canada	CNCHY085-07	AAH1034	JQ850145
Diolcogaster claritibia	Canada	CNCHY086-07	AAH1034	JQ853195
Diolcogaster claritibia	Canada	CNCHY087-07	AAH1034	JQ855427
Diolcogaster claritibia	Canada	CNCHY089-07	AAH1034	JQ847237
Diolcogaster claritibia	Canada	CNCHY091-07	AAH1034	JQ852605
Diolcogaster claritibia	Canada	CNCHY092-07	AAH1034	JQ847704
Diolcogaster claritibia	Canada	CNCHY093-07	AAH1034	JQ851624
Diolcogaster claritibia	Canada	CNCHY164-07	AAH1034	JQ851002
Diolcogaster claritibia	Canada	CNCHY165-07	AAH1034	JQ846796
Diolcogaster claritibia	Canada	CNCHY167-07	AAH1034	JQ848890
Diolcogaster claritibia	Canada	CNCHY169-07	AAH1034	JQ851276
Diolcogaster claritibia	Canada	CNCHY172-07	AAH1034	JQ852792
Diolcogaster claritibia	Canada	CNCHY173-07	AAH1034	JQ848739
Diolcogaster claritibia	Canada	CNCHY175-07	AAH1034	JQ852995
Diolcogaster claritibia	Canada	CNCHY176-07	AAH1034	JQ851614
Diolcogaster claritibia	Canada	CNCHY177-07	AAH1034	JQ847260
Diolcogaster claritibia	Canada	CNCHY178-07	AAH1034	JQ850339
Diolcogaster claritibia	Canada	HYCNE1505-11	AAH1034	JQ850581
Diolcogaster claritibia	Canada	HYCNE1506-11	AAH1034	JQ854254
Diolcogaster claritibia	Canada	HYCNE1507-11	AAH1034	JQ854023
Diolcogaster claritibia	Canada	HYCNE1508-11	AAH1034	JQ851862
Diolcogaster claritibia	Canada	HYCNE1509-11	AAH1034	JQ846915
Diolcogaster claritibia	Canada	HYCNE1510-11	AAH1034	JQ853552
Diolcogaster claritibia	Cyprus	HYCNE703-11	AEV8838	JQ851690
Diolcogaster claritibia	France	CNCHW096-09	AEV8838	KC130423
Diolcogaster claritibia	France	CNCHW097-09	AEV8838	KC130380
Diolcogaster claritibia	Germany	GBDTA13618-21	AAH1034	PX526050
Diolcogaster claritibia	Germany	GBDTA13619-21	AAH1034	PX526051
Diolcogaster claritibia	Germany	GBDTA13622-21	AAH1034	PX526052
Diolcogaster claritibia	Germany	GBDTA13624-21	AAH1034	PX526053
Diolcogaster claritibia	Germany	GBDTA13914-21	AAH1034	PX526054
Diolcogaster claritibia	Germany	GBDTA14078-21	AAH1034	PX526055
Diolcogaster claritibia	Germany	GBDTA14192-21	AAH1034	PX526056
Diolcogaster claritibia	Germany	GBDTA14378-21	AAH1034	PX526057
Diolcogaster claritibia	Germany	GBDTA14379-21	AAH1034	PX526058
Diolcogaster claritibia	Germany	GBDTA14490-21	AAH1034	PX526059
Diolcogaster claritibia	Germany	GBDTA14570-21	AAH1034	PX526060
Diolcogaster claritibia	Germany	GBDTA14577-21	AAH1034	PX526061
Diolcogaster claritibia	Germany	GBDTA281-21	AAH1034	PX526062
Diolcogaster claritibia	Germany	GBDTA463-21	AAH1034	PX526063
Diolcogaster claritibia	Israel	GMIHA082-18	AEV8838	PX526064
Diolcogaster claritibia	Israel	GMIHY084-19	AEV8838	PX526065
Diolcogaster claritibia	Jordan	HYCNE704-11	———	PX526066
Diolcogaster claritibia	United States	MPGC1623-19	AAH1034	PX526067
Diolcogaster claritibia	United States	MPGS1959-19	AAH1034	PX526068
Diolcogaster claritibia	Netherlands	MARKB219-21	AAH1034	PX526069
Diolcogaster claritibia	Turkey	CGBTA797-09	AAH1034	JQ854624
Diolcogaster claritibia	Turkey	CGBTA895-09	AAH1034	PX526070
Diolcogaster connexa	United Kingdom	DTNHM6534-23	AEF6865	PX526071
Diolcogaster facetosa	Canada	AGAKQ1670-17	ABA5941	MG443863
Diolcogaster ippis	Costa Rica	ASHYB629-08	AAC7359	JQ850898
Diolcogaster jft20	Yemen	CNCBA248-10	AAD9821	HM396635
Diolcogaster jft37	Canada	BBHYF323-10	AAI6276	HQ929444
Diolcogaster jft38	Canada	ASWA570-08	AAI6267	JQ848944
Diolcogaster jft38	Canada	BBHEC879-10	AAB0194	HM414476
Diolcogaster jft50	Madagascar	CNCHV811-10	AAM7233	HQ558997
Diolcogaster jft53	Thailand	WOMIC025-10	AAH1260	JN282183
Diolcogaster jft56	Thailand	WOMIC545-10	AAH1298	JN282314
Diolcogaster jft57	Thailand	WOMIC266-10	AAH1218	JN659952
Diolcogaster jft58	Thailand	CNCHW485-09	AAH1209	HM430370
Diolcogaster jft59	Thailand	WOMIC578-10	AAX9644	JN659954
Diolcogaster jft60	Thailand	WOMIC477-10	AAH1210	JN659956
Diolcogaster jft62	Madagascar	CNCHV617-10	AAM5984	HQ558987
Diolcogaster jft65	Thailand	CNCHW606-09	AAH1248	HM430459
Diolcogaster jft68	Zimbabwe	CNCHX866-09	AAH1178	HM397609
Diolcogaster jft75	United Arab Emirates	WOMIC398-10	AAI6275	JQ854322
Diolcogaster jft76	Oman	CNCBA256-10	———	PX526072
Diolcogaster jft77	United States	CNCHX598-09	AAG1417	HM397542
Diolcogaster mayae	Iran	BBTH5223-22	AFA1926	PX526073
Diolcogaster mayae	Turkey	CGBTA516-08	AEW5259	JQ848050
Diolcogaster minuta	Norway	GMNWK1162-14	AAZ9591	PX526074
Diolcogaster neglecta	Uganda	HYCNE665-11	AAV2137	JQ847607
Diolcogaster perniciosa	New Zealand	CNCHX294-09	AAH1166	HM430951
Diolcogaster schizurae	Canada	HYCNE681-11	ABX6007	JQ853309
Diolcogaster scotica	Canada	BBHYN056-10	AAB0185	JN294296
Diolcogaster sp11	China	GMCHE312-14	ACO3559	PX526075
Diolcogaster sp12	Colombia	CBIHM110-17	ADH5994	PX526076
Diolcogaster sp14	French Guiana	ASNUR355-11	AFT2115	JN281519
Diolcogaster sp15	Gabon	GMGAY223-17	ADG8700	PX526077
Diolcogaster sp16	Honduras	GMHDC016-13	AAD9754	PX526078
Diolcogaster sp17	India	GBAHB571-14	ACF7781	KC867699
Diolcogaster sp18	Indonesia	———	ADK5594	MH095220
Diolcogaster sp1	Argentina	GMAGP1967-15	ACX5934	OM600687
Diolcogaster sp20	Kenya	GMKMY1417-15	ADA2181	PX526078
Diolcogaster sp21	Costa Rica	CRATA2378-22	AEM7359	PX526080
Diolcogaster sp22	Costa Rica	ACGBA8183-17	ADI8337	PX526081
Diolcogaster sp23	Malaysia	GMMGD310-14	ACO7103	PX526082
Diolcogaster sp24	Myanmar	MYENT282-17	AAH1218	MF804624
Diolcogaster sp25	Pakistan	MAMTK283-12	AAH1271	KY830061
Diolcogaster sp26	Republic Congo	WOMIA176-11	AAH1384	JN282066
Diolcogaster sp27	Republic Congo	WOMIC108-10	AAH1385	KC130384
Diolcogaster sp28	Republic Congo	WOMIC150-10	AAZ0642	KC130411
Diolcogaster sp2	Australia	AUMIC004-18	ADI2260	MH138684
Diolcogaster sp31	South Africa	KMPAC6341-18	ADT1808	PX526083
Diolcogaster sp33	Thailand	BBTH5055-22	ABY2324	PX526084
Diolcogaster sp35	Venezuela	CNCHX479-09	AAN5853	JQ851376
Diolcogaster sp37	United States	ASQBR1093-23	AFG6828	ON101899
Diolcogaster sp4	Brazil	GMBZS064-16	ADE4837	PX526085
Diolcogaster sp5	Papua New Guinea	———	ASPNJ263-09	AAH1117
Diolcogaster sp7	Canada	CNKJE2048-14	ABX9950	KR419686
Diolcogaster sp8	Canada	CNLMM295-14	ACA7650	KR412620
Diolcogaster spreta	Russia	HYCNE691-11	———	JQ850691
OUTGROUPS
Cardiochiles fuscipennis	United States	BBHYA1917-12	ACA6169	PX526086
Kiwigaster variabilis	New Zealand	NZHYM2309-13	ACL7939	PX526087
Microplitis incurvatus	China	———	———	KT215845
Mirax sp.	Australia	OZBOL411-21	AEJ4526	PX526088
Miropotes Extraction96	Australia	———	———	MH138820

## Sheet: Table S2
List of common thresholds and their corresponding omission rates for the model's predictive accuracy. A total of four species of Diolcogaster Ashmead (Hymenoptera: Braconidae, Microgastrinae) were used in the study.
Diolcogaster alvearia (Fabricius, 1798)
Cumulative threshold	Logistic threshold	Description	Fractional predicted area	Training omission rate	Test omission rate	P-value
1	0.016	Fixed cumulative value 1	0.245	0	0	0.2448
5	0.092	Fixed cumulative value 5	0.142	0.023	0	0.1416
10	0.178	Fixed cumulative value 10	0.104	0.07	0	0.1045
2.209	0.036	Minimum training presence	0.191	0	0	0.1911
17.67	0.274	10 percentile training presence	0.074	0.093	0	0.07428
12.973	0.217	Equal training sensitivity and specificity	0.091	0.093	0	0.09081
5.83	0.108	Maximum training sensitivity plus specificity	0.133	0.023	0	0.1331
59.754	0.626	Equal test sensitivity and specificity	0.019	0.465	0	0.01852
59.754	0.626	Maximum test sensitivity plus specificity	0.019	0.465	0	0.01852
2.209	0.036	Balance training omission, predicted area and threshold value	0.191	0	0	0.1911
8.524	0.154	Equate entropy of thresholded and original distributions	0.113	0.07	0	0.1128
Diolcogaster claritibia (Papp, 1959)
1	0.026	Fixed cumulative value 1	0.497	0.018	0	0.2471
5	0.098	Fixed cumulative value 5	0.326	0.036	0	0.1065
10	0.177	Fixed cumulative value 10	0.247	0.055	0	0.06108
0.337	0.011	Minimum training presence	0.589	0	0	0.3473
26.113	0.349	10 percentile training presence	0.132	0.091	0	0.01731
31.531	0.401	Equal training sensitivity and specificity	0.109	0.109	0	0.0119
37.648	0.447	Maximum training sensitivity plus specificity	0.088	0.127	0	0.007799
49.657	0.535	Equal test sensitivity and specificity	0.057	0.273	0	0.003236
49.657	0.535	Maximum test sensitivity plus specificity	0.057	0.273	0	0.003236
4.457	0.09	Balance training omission, predicted area and threshold value	0.339	0.018	0	0.1152
9.856	0.175	Equate entropy of thresholded and original distributions	0.249	0.055	0	0.06192
Diolcogaster mayae (Shestakov, 1932)
1	0.015	Fixed cumulative value 1	0.607	0	0	0.6067
5	0.036	Fixed cumulative value 5	0.357	0.033	0	0.3574
10	0.083	Fixed cumulative value 10	0.217	0.067	0	0.2167
3.99	0.03	Minimum training presence	0.405	0	0	0.4047
18.939	0.192	10 percentile training presence	0.121	0.1	0	0.1213
18.954	0.193	Equal training sensitivity and specificity	0.121	0.133	0	0.1213
18.939	0.192	Maximum training sensitivity plus specificity	0.121	0.1	0	0.1213
80.993	0.828	Equal test sensitivity and specificity	0.004	0.8	0	0.003689
80.993	0.828	Maximum test sensitivity plus specificity	0.004	0.8	0	0.003689
3.99	0.03	Balance training omission, predicted area and threshold value	0.405	0	0	0.4047
14.505	0.136	Equate entropy of thresholded and original distributions	0.158	0.1	0	0.158
Diolcogaster spreta (Marshall, 1885)
1	0.011	Fixed cumulative value 1	0.267	0	0	0.2667
5	0.062	Fixed cumulative value 5	0.14	0	0	0.1395
10	0.137	Fixed cumulative value 10	0.095	0	0	0.09491
22.913	0.33	Minimum training presence	0.053	0	0	0.05259
26.879	0.374	10 percentile training presence	0.046	0.1	0	0.04571
24.317	0.345	Equal training sensitivity and specificity	0.05	0.05	0	0.05
22.913	0.33	Maximum training sensitivity plus specificity	0.053	0	0	0.05259
80.5	0.71	Equal test sensitivity and specificity	0.004	0.75	0	0.004291
80.5	0.71	Maximum test sensitivity plus specificity	0.004	0.75	0	0.004291
3.139	0.036	Balance training omission, predicted area and threshold value	0.174	0	0	0.1742
10.149	0.139	Equate entropy of thresholded and original distributions	0.094	0	0	0.09411
